# Supplementary material for: Mechanical sensor PDLIM5 promotes the osteogenesis of human adipose-derived stem cells through microfilament alterations
Source: Genes Dis. 2023 Jul 11;11(3):101023. doi: 10.1016/j.gendis.2023.06.001 (PMC10828594; doi:10.1016/j.gendis.2023.06.001)
Supplement: Multimedia component 2 [file mmc2.xlsx]

## Sheet: heatmap_top1000(1)
Name	Abundances.A1	Abundances.A2	Abundances.A3	Abundances.B1	Abundances.B2	Abundances.B3
SLC30A5	74.65	46.95	71.35	184.317	167.35	123.933
ZHX2	89.5333	139.8	86.8833	80.95	75.7083	89.9167
ZNF83	75.7167	83.3417	101.692	102.667	94.15	160.483
ZNF630	97.35	86.1	88.4833	140.817	107.2	103.55
ZNF512	148.167	98.55	138	77.1917	62.5833	66
	86.8667	149.5	91.2667	77.1917	69.35	76.6333
ZNF18	34.5667	283.483	34.5667	30.55	38.25	34.5667
ZC3H15	107.7	98.1833	132.917	92.8917	80.9833	79.8667
ZC3H11A	144.133	111.983	90.3167	73.275	78.825	89.1917
ZFC3H1	96.2667	65.85	115.233	114.383	122.667	99.2
ZBTB7A	153.433	104.467	121.3	67.9833	68.5333	70.1833
YTHDC1	70.8667	92.3667	78.0667	120.358	120.683	142.983
XIRP1	115.633	124.267	102.517	79.7	78.3	76.7333
XPR1	86.65	71.4167	85.05	127.383	132.683	128.117
WNK1	66.45	57.5	98.7667	127.383	142.417	145.692
WDR20	101.233	73.25	142.908	96.3167	96.2667	91.1167
WDR1	86.3583	146.983	134.083	54.2	68.1667	63.4667
WDR66	80.5583	156.45	73.7333	78.75	74.0083	77.8167
ATP6AP1	146.567	110.983	84.7333	87.0667	82.1167	77.125
ATP6V0C	119.008	97.9333	54.9167	135.167	110.033	96.0417
SORCS2	74.3167	73.7167	67.4333	147.9	156.917	130.283
VWF	64.1667	98.1833	70.2833	124.083	144.892	126.117
VN1R5	145.783	76.9	234.633	47.2667	39.3333	30.55
VKORC1	74.5667	86.1833	55.7667	146.833	138.7	138
GC	72.35	131.983	73.4083	94.15	101.55	104.467
VAPA	90.85	67.2333	90.75	138.667	132.167	113.65
VTI1A	94.4333	93.2917	73.8833	105.883	111.675	135.267
SFT2D2	111.85	122.833	50.5667	101.917	104.083	93.2167
GOLT1B	80.1417	71.7417	69.4417	146.142	140.383	136.167
HACD2	81.0083	79.5333	85.8833	118.35	137.383	125.567
VLDLR	79.35	86.9833	83.1667	111.85	135.267	127.933
VEPH1	105.317	80.6833	219.867	60.1333	58.9	56.2833
VARS2	78.8667	177.05	71.8667	65.7333	65.85	62.7583
VPS13A	83.05	133.2	76.7667	94.6167	90.85	94.2667
VPS37B	92.05	73.0583	82.9333	122.042	128.917	128.842
VPS11	97.9167	134.842	98.2	78.5833	79.0417	78.45
PLAUR	75.0583	119.133	67.2	104.067	117.217	113.517
UPRT	115.467	75.6	143.467	97.4	84.05	84.2667
URLC2	71.2	154.933	74.9667	71.4167	85.65	87.8167
USMG5	107.325	90.8667	71.15	131.383	116.25	102.942
C10orf76	61.6917	185.383	74.7	69.3833	67.4083	53.75
KIAA1549L	71.7417	172.567	65.7333	71.2833	70.4667	73.65
C8orf82	177.05	105.383	89.1833	71.7917	73.6833	79.2917
C19orf25	65.65	187.783	67.2	61.3833	62.1667	65.6917
MYO15B	64.5167	98.85	66.9333	111.508	127.35	152.617
MYO1B	74.7583	81.35	83.5583	132.5	129.433	131
RP11-98F14.6	105.483	63.8833	120.342	100.317	104.458	113.517
P15RS	135.992	106.192	107.858	76.4833	85.05	77.8167
LOC100653049	61.9833	84.15	64.1917	158.167	145.6	136.567
KIAA2013	81.35	79.6083	84.0333	130.108	146.567	111.333
C6orf163	60.7667	90.1667	315.567	45.85	52.9333	50.5667
C4orf32	93.9333	69.0833	98.35	128.333	124.383	110.267
C4orf3	113.517	76.7667	49.2333	140.817	139.642	117.8
C1orf122	72.2167	155.75	69.65	87.2167	84.2583	74.9667
C17orf78	51.8833	195.383	70.0333	58.3833	59.5	63.0833
UNC84A	81.35	91.8667	81.9	129.075	125.3	113.333
CMPK	103.367	92.5	145.042	92.7833	82.6917	78.9167
SLC35A2	106.742	71.7417	80.9167	128.7	129.533	109.9
UBXN7	71.0667	144.892	88.975	85.6667	79.95	90.5333
UBXN6	73.425	110.267	132.683	91.8667	87.4667	91.6667
UTY	59.5	58.3833	60.5167	153.192	202.133	145.692
UFM1	113.85	119.6	108.817	89.1	72.35	75.7083
UBE2E3	102.783	150.133	111.408	62.5833	57.5	62.7583
RPS27A	136.867	89.8	114.425	90.5917	89.5333	75.05
UBE2L6	117.217	104.75	122.508	84.3833	74.3	85.05
USP48	82.8167	88.85	89.1833	103.583	115.792	136.85
UBE4B	125.383	84.15	142.6	92.4333	74.0083	77.9667
USP47	125.525	71.5667	209.383	62.1667	53.75	55.2167
USP17L15	75.3667	57.0167	82.6083	150.75	147.45	136.167
LSM2	95.1167	77.4083	81.7167	103.833	104.458	158.667
U2AF1	70.725	109.85	81.7833	113.342	116.517	115.383
SNRPA1	84.8417	140.433	87.4667	82.7667	82.45	84
YARS2	122.733	125.517	105.617	70.5667	71.7667	78.8167
TFG/ALK	76.6583	76.1167	83.4833	111.667	108.6	167.35
TPD52L1	66.1667	100.667	90.75	118.85	121.85	118.15
TFIP11	103.433	151.9	93.45	67.6167	65.6917	65.2417
TUBB1	71.4833	112.033	78.1167	110.533	126.65	108.217
TUBA4A	79.9	83.25	104.2	141.65	110.817	103.333
TPM2	71.35	69.6667	87.05	100.15	114.05	184.317
TPM4	74.15	84.2667	113.017	93.9917	100.1	145.383
TPM1	51.3	60.1333	68.3167	123.792	144.475	195.383
TSEN34	77.6333	165.033	74.9667	66.25	70.6833	78.1167
TMEM38B	106.858	68.3167	70.5833	133.8	123.933	129.567
TMEM97	132.45	128.117	77.9833	84.05	76.0583	77.125
TMEM62	100.883	71.2833	81.7833	118.35	130.492	123.25
TMEM47	90.85	82.8333	71.6167	122.892	134.1	125.567
TMEM263	65.65	41.8167	58.9	187.783	209.383	139.183
TMEM187	96.5	86.1833	77.2167	115.483	107.592	136.167
TMEM179B	89.5333	117.267	57.7	109.75	109.7	110.667
TMEM161A	107.425	48.0333	110.833	131.383	115.092	109.383
TMEM147	91.125	66.25	51.3	168.25	158.167	122.633
TMED9	93.1167	78.85	87.4667	120.25	122.567	121.083
TMED7	93.0333	82.35	78.5917	132.858	126.233	115.233
TMED4	93.45	80.9417	77.5667	130.492	125.975	120.658
TMED1	92.3417	80.4	90.0667	133.35	119.217	109.767
TMUB2	88.95	80.6833	88.7333	134.833	122.183	111.883
TMCC1	69.825	81.9	64.9917	142	157.317	131.508
SEC62	77.2917	62.1667	78.4333	160.867	147.633	127.017
TRAM2	90.0333	85.3333	68.3167	141.65	126.233	121.85
TPT1	97.4333	85.5	167.35	87.35	78.4833	79.9667
EIF2B2	130.267	94.2667	120.342	91.8667	79.65	76.8917
GUF1	87.3667	120.625	71.6167	88.6	88.75	134.833
TRPV4	89.6333	71.9167	93.5667	136.433	136.167	103.333
TGOLN2	151.583	112.417	81.9	86.2167	81.9167	76.0833
TAGLN2	87.65	114.117	146.833	82.4417	72.8333	78.1167
TGFB1	79.9833	126.4	69.2833	97.8333	104.2	106.4
TF	55.7667	78.2167	106.883	109.867	142.417	132.5
NIPBL	84.2667	130.4	120.483	83.05	74.1833	73.3167
TAF7	87.5333	50.075	123.133	131.05	108.217	120.158
BTF3	156.233	107.533	133.925	62.8583	63.0833	62.7583
BTF3L4	132.8	92.875	108.367	85.625	73.4083	106.533
SUPT6H	80.2417	87.3083	74.3167	105.467	137.383	141.1
TCEAL5	95.9667	141.383	102.683	65.95	71.0833	79.4333
TCEANC2	63.6083	71.05	81.175	209.383	148.167	91.6667
TOR2A	72.2167	68.95	77.6333	105.6	135.125	175.367
TOR1B	88.45	140.75	89.5167	78.9333	80.1833	83.05
TOR1AIP2	90.6333	72.35	79.8167	134.442	133.55	122.833
TNC	98.6417	129.917	109.4	70.25	74.5417	86.4
TTN	283.483	87.2417	158.167	34.5667	19.7333	19.7333
TFPI2	138.667	117.142	94.3833	79.25	79.95	74.8333
TJAP1	98.3	122.667	119.55	74.0667	69.65	89.8
TJP2	125.85	93.95	126.317	79.375	89.5333	77.8833
THADA	165.033	104.467	154.933	56.6	56.8083	59.15
TMSB10	94.15	56.1833	86.225	139.642	128.233	132.5
TMSB4X	82.4917	49.2333	124.117	115.108	127.2	121.533
TK2	91.125	132.5	107.35	74.6167	77.625	83.1083
THBS4	70.8667	110.625	74.2333	110.433	122.4	122.05
THBS1	81.6	124.15	128.55	68.7667	83.775	85.65
TREX1	77.7917	153.7	73.4083	76.6	81.2	83.3417
THOC6	105.317	129.383	98.7667	74.95	79.25	84.8167
TST	120.35	116.417	117.483	75.0667	73.8667	77.7167
TMX4	78.7083	83.25	81.0083	135.167	129.325	124.333
TXNIP	64.1667	81.0833	94.0833	122.042	144.133	126.317
CDK105	127.133	106.95	125.833	83.65	70.1167	71.4833
TSPAN3	139.925	105.483	87.4667	82.7667	92.8	84.4833
TSPAN14	138.15	86.225	109.183	100.783	82.2333	83.1083
CD63	159.4	109.717	71.7417	83.25	84.1417	85.7667
CD9	96.775	72.7667	86.8167	132.5	128.55	112.3
TEGT	86.1833	83.25	87.25	123.792	134.4	109.633
TENM3	77.7917	102.183	78.7083	103.583	135.125	116.667
TENM2	70.3583	85.5	68.8167	122.75	142.833	144.283
TNXB	85.5333	79.9583	91.25	111.992	134.833	120.9
TELO2	85.5333	75.2333	87.8083	128.05	114.3	135.875
TEP1	136.583	82.5083	127.417	108.167	72.35	71.0333
TBC1D10B	98.6417	133.55	82.45	75.5333	87.55	92.6333
TAPBPL	109.983	59.45	111.075	110.683	123.117	100.15
SDCBP	146.283	100.733	93.45	84.05	87.2167	83.65
STX3	139.108	119.05	95.75	78.9333	77.4333	71.2833
SYNM	68.225	90.3	86.3917	148.733	124.217	117.217
VPS50	87.1833	99.0667	180.5	83.65	73.0167	65.9
SDC2	64.8333	74.0667	80.3667	125.908	146.908	146.358
SDC1	85.425	66.25	99.0667	122.592	139.033	115.383
SYT11	137.967	124.083	83.05	79.8167	85.15	68.7167
SYNGR1	83.1667	136.142	77.8583	98.3	83.3333	91
SWAP70	91.2667	119.717	129.325	80.8083	78.4833	76.7667
SMARCAL1	79.4333	81.7833	81.4667	104.45	144.133	135.417
SVEP1	67.2	89.1	84.5	115.483	131.55	138.95
SRPX	120.425	121.883	113.167	76.6583	73.6833	69.35
SUSD2	81.45	160.867	134.15	53.4	51.8833	49.4083
SOD2	175.367	99.7	177.05	46.95	47.2667	46.95
SAE1	86.7333	88.4917	102.067	93.6583	84.05	157.317
SQOR	127.492	109.933	116.333	75.2833	79.95	76.3
SLC26A2	122.167	52.9333	156.45	97.7333	98.2	76.3
OXCT1	123.442	112.225	110.983	72.4917	79.35	86.35
SUCLG2	122.05	110.9	112.55	76.8167	76.9833	86.0833
SUCLG1	94.0333	147.633	95.1333	65.0667	71.2833	80.025
SMC5	160.867	115.067	82.3333	72.35	82.1167	77.125
STON2	174.783	92.6333	165.033	68.575	54.9167	38.25
SOAT1	144.35	80.8333	93.05	103.717	100.2	83.3417
SLIRP	110.667	134.317	93.7833	68.4	76.7667	83.65
SFRS4	61.6917	70.7917	83.8167	145.433	144.892	140.083
SFRS3	52.9333	66.9333	70.4667	160.483	165.033	144.05
SF4	135.308	86.0667	112.175	85.05	88.5167	91.8
S1PR2	126.317	79.5333	141.65	93.5833	83.8333	73.2167
DEGS1	78.7083	137.217	75.1167	92.4333	91.8	93.5917
SPATA5	96.5667	64.8333	108.917	113.633	106.533	125.567
SYNE1	67.65	70.2833	91.6667	149.15	138.7	127.667
SPTAN1	70.5667	55.7667	107.35	100.933	139.642	154.442
SARG	113.725	64.2167	168.25	110.833	73.55	70.4333
SPG21	142.508	135.992	84.2667	70.0833	67.6167	65.2417
SNX30	73.425	90.3	83.05	116.817	118.9	140.383
SNX25	84.15	76.0333	87.65	113.85	135.992	130.108
SRI	129.942	115.45	133.55	66.25	67.2333	67.3833
SLC7A6	87.5333	138.467	103.433	76.1833	79.1	76.9833
SLC7A1	92.175	87.8833	74.7	121.442	127.692	119.308
SLC16A3	96.3833	75.6	79.35	137.667	131.35	112.642
SLC12A6	96.5667	66.0667	104.2	123.792	112.158	116.667
SLC34A3	70.0333	47.2667	86.0667	115.708	118.517	202.133
SLC8A1	95.6167	79.35	79.35	147.217	126.85	105.033
SLC4A7	65.65	76.1167	66.0333	137.667	158.667	143.3
MTAP	96.15	71.175	134.85	98.4083	90.0667	114.333
SUMO2	123.583	89.7083	140.333	79.1417	77.15	84.1667
UTP20	170.05	94.9667	137.3	78.75	61.9833	51.8833
SNRPD1	106.617	90.5417	70.2833	106.85	112.858	128.333
SMIM20	117.35	68.6167	80.5083	126.667	119.85	110.517
SRGAP2	145.483	108.417	94.675	76.1833	76.5417	88.7417
SLIT3	65.9	83.7833	71.35	105.267	150.133	158.167
SLC35A4	111.117	129.1	87.8083	84.7333	81.2	81.1417
SSBP1	156.917	91.475	105.1	79.6417	79.825	84.8167
LOC392884	78.8667	142.983	99.4	77.6	78.7	80.025
WUGSC:H_RG054D04.1	92.25	138.7	87.65	89.2167	87.6333	70.0583
SIRPB1	86.0667	70	102.967	108.167	114.3	136.567
SRP19	100.958	134.1	93.5667	82.9333	78.0833	79.05
SPCS1	95.6167	79.7	83.25	122.2	122.892	120.158
SEC11C	110.333	141.5	83.8167	81.75	71.95	70.1833
SEC11A	82.925	83.55	78.3	119.075	135.592	128.458
SFXN4	89.5333	70.0833	98.2	99.3333	115.683	144.65
DHRS3	70.3583	84.05	71.35	129.317	145.383	137.933
ACADS	98.0333	138.283	101.517	75.0667	75.9333	73.8667
TRPC6	67.95	163.833	84.2	73.7583	78.4	67.1667
SHARPIN	61.8333	67.5333	59.15	180.5	119.85	170.05
HEL-S-115	88.45	108.067	108.15	78.075	81.9167	132.192
SH2D1A	145.6	51.8833	45.85	126.667	153.7	110.667
SHBG	89.9167	72.0333	100	102.8	118.15	134.833
SAA1	106.4	87.3083	139.35	85.425	95.2333	82.8167
SRRT	77.7917	101.283	101.817	87.65	89.6333	146.567
SERPINE2	86.4583	89.8	80.6833	116.983	121.083	124.333
SERPINC1	127.492	75.4583	78.4833	106.533	112.633	115.383
SERPINB3	130.108	98.6667	87.25	71.0417	91	126.667
SARS2	75.4833	103.233	90.75	86.55	109.892	142
CPPED1	91	137.467	127.867	79.95	59.9	63.75
PPP2R5C	106.267	88.2583	140.883	84.05	82.3167	94.8333
STK38	84.7167	136.267	106.35	76.1833	80.9833	79.05
SRSF4	122.583	88.95	130.917	88.85	91.475	72.5333
SRSF1	69.6583	80.3167	89.8833	129.708	142	125.092
SRSF9	72.4333	78.3	81.375	138.042	140.992	129.567
SRSF7	69.4167	101.283	90.1667	115.8	122.183	116.517
SRSF10	71.0333	109.933	58.425	120.067	132.258	123.1
HTRA1	132.3	118.15	119.225	67.2333	70.2833	71.1167
SQSTM1	152.617	111.317	106.408	71.525	72.4917	69.0833
SPR	100.033	151.9	110.892	58.9	61.7167	61.0667
SEMA7A	77.5667	93.7417	86.3917	118.05	127.692	115.108
SELENOM	113.333	120.258	109.183	83.375	72.4917	80.5667
PLA2R1	102.533	77.1667	71.15	125.075	134.1	118.967
SPP2	76.9833	73.7167	72.0333	142.983	142.15	136.85
SEC63	76.1833	85.4	85.35	136.142	130.333	116.85
SLFN11	80.8833	141.65	77.6333	72.0417	84.75	106.967
CD163	122.317	125.6	115.875	64.5167	69.35	74.8333
SCARF2	74.5667	134.442	84.2667	84.7333	92.0333	102.667
RYR3	62.8583	59.45	79.5333	112.683	161.817	166.017
RUNX2	90.0333	143.467	75.7833	83.25	82.2333	84.6
RUNX1	88.0667	72.6	99.5167	125.517	120.833	116.667
RRP1	87.95	88.6	158.667	81.5	89.3833	88.975
RPS21	145.15	103.233	98.6667	76.6583	84.5	84.3833
RPLP1	84.05	86.4	162.483	105.058	79.45	80.5667
RPL21	136.867	113.25	117.7	75.2083	72.8333	66.45
RBM8	71.15	145.15	64.9917	91.2667	99.6333	88.85
RBMS3	79.9833	67.3417	75.1167	141.242	124.667	149.5
RSPRY1	87.5333	76.9833	85.5	127.742	129.533	122.1
BRIX1	99.4083	78.8	82.3333	133.8	123.567	109.383
C1orf33	68.4	93.5667	81.4667	137.933	130.767	119.308
RPS23	133.15	114.625	138.317	65.65	71.0833	58.425
RPL38	149.325	97.675	125.075	71.2833	68.95	77.35
RPL35	136.167	96.8667	115.45	86.65	85.15	72.4333
RRM2B	137.133	44.7583	153.95	107.083	81.35	80.7083
RRM1	89.2083	141.1	93.05	81.3583	78.3	76.7667
RHOC	95.6167	58.8167	102.817	142.6	120.05	109.9
ARHGEF2	69.825	126.667	79.8667	105.467	99.1	105.317
ARHGEF11	91	73.9	150.617	107.283	92.6	88.5667
ARHGAP4	75.9333	145.6	90.85	81.3583	86.65	77.5
RDH10	57.25	66.25	62.8167	155.883	166.017	151.583
RPA3	153.433	88.1333	120.483	77.9167	74.95	78.5917
RFC4	90.75	69.5	92.425	117.175	110.5	141.817
UPF2	76.05	76.3167	126.483	105.142	110.667	114.175
RELN	55.0667	93.1667	64.6333	137.258	156.017	131.683
FAM213A	146.908	102.658	98.55	87.2167	80.1833	76.8917
RBPJ	85.6583	98.4083	67.6167	135.592	120.508	114.467
PTPRF	87.825	75.3333	100.533	117.908	128.233	110.983
REEP5	101.233	72.0333	92.75	128.517	121.283	108.217
RALGPS2	85.425	72.35	86.225	155.883	131.05	110.983
RALA	116.983	75.3333	78.675	117.742	121.85	110.983
RAB32	90.2167	95.0333	63.1833	124.083	130.083	116.758
RAB1B	97.5333	75.2333	83.8167	126.358	123.267	120.658
RAB10	107.325	85.5	70.5833	125.75	121.55	112
RHOA	92.8	62.8583	96.8667	127.033	127.692	122.383
RASSF1	123.283	130.233	81.375	76.0417	73.5083	87.6333
RANBP3	80.6667	68.5333	111.767	102.525	128.233	126.317
REPS1	78.8667	152.617	93.95	69.6583	79.65	71.7417
RAD18	77.9667	30.55	90.55	131.733	156.45	163.217
GORAB	130.7	98.25	140.675	77.7167	77.625	66.25
RAB6A	100.367	60.9167	83.6667	152.617	127.017	117.033
RAB33B	153.7	86.4	99.8417	79.1417	93.5417	87.0833
RAB23	85.6583	84.325	80.3667	129.567	122.05	124.633
AKT2	84.7167	85.7667	85.05	124.667	132.5	111.167
DKFZp686O15119	86.65	80.3167	98.4333	97.6667	119.408	134.167
DKFZp686D1968	192.133	79.45	202.133	51.3	35.85	39.3333
ANKRD31	50.5667	57.7	59.3667	185.383	192.133	137.058
PID1	48.0333	114.3	119.717	76.0417	100.567	133.925
PPOX	129.942	136.733	87.55	55.2167	66.9333	94.0167
SLC46A1	209.383	106.6	62.075	76.4833	76.25	74.15
ICMT	116.683	128.65	70.2833	86.35	92.2417	81.7333
ZGRF1	132.217	82.8333	144.475	100.933	72.7083	66.0667
YIPF4	87.95	79.65	85.7667	135.333	122.892	117.217
YIF1B	82.1	132.958	69.825	98.0333	101.483	88.6333
TTYH3	126.033	82.7333	72.3833	108.367	115.683	110.042
EIPR1	74.0083	180.5	81.175	61.5167	58.7333	59.45
SEC61B	118.367	74.3167	48.0333	144.892	136.833	115.558
SEC61A2	98.4167	131.383	73.25	81.2167	92.0333	97.9167
SEC23B	111.975	124.467	109.183	88.075	71.8167	69.925
SCAF11	82.375	85.5917	79.0167	121.683	132.258	125.567
S100A7	45.85	45.85	44.4	53.75	58.4667	283.483
S100A6	130.217	119.133	107.1	77.0333	72.6	73.3167
S100A4	112.133	110.492	136.067	78.45	73.2167	73.0583
HEL-S-43	144.6	114.442	107.533	70.0833	71.6917	74.15
PPP1R21	121.3	88.7583	152.617	76.8167	86.1833	71.7417
PET100	142.508	81.9	103.317	97.9333	89.6333	86.0833
LLPH	117.267	65.85	92.8667	120.25	115.417	108.217
ZMYND8	97.1	133.967	98.35	79.25	80.1833	78.5917
PRKCA	79.1417	88.3167	84.3833	121.55	131.783	118.8
KIAA0100	78.8667	67.8167	83.6667	123	139.033	141.383
HEG1	74.4167	100.667	80.725	111.083	123.433	124.933
FEM1A	87.3667	62.6417	84.3833	144.892	139.642	123.692
FAM69A	67.2	64.1667	85.2667	118.267	186.583	129.317
FAM50A	108.675	135.592	106.35	65.95	73.8667	72.7333
FAM26E	90.0333	81.1917	138.117	94.45	99.9833	95.5833
FAM162A	88	85.175	62.9917	138.042	134.1	124.45
EVA1A	74.3167	86.9833	89.7	124.667	129.15	121.083
ELFN1	73.2	71.175	61.5167	174.033	151.167	126.767
DEK	56.6	84.6	89.1833	149.817	135.267	125.75
DDI2	81.9667	138.083	86.65	85.05	88.2167	86.225
CEBPZOS	123.983	139.8	57.5	77.8167	75.7083	86.7333
C15orf38-AP3S2	127.85	125.883	102.683	68.575	78.4833	70.6833
BRK1	98.0333	142	97.7833	76.1833	75.5333	68.225
BICC1	77.4667	86.9833	77.4083	137.058	119.725	131.983
PSMB4	103.433	92.0333	145.042	86.8167	82.3167	84.9667
FAM213B	124.317	126.083	83.25	78.075	83.25	82.35
PTGES3	85.5333	74.7833	106.6	132.192	114.542	107.183
PGIS	71.6667	81.45	80.0667	140.517	140.083	126.483
P4HA2	65.1333	72.8917	69.65	137.258	145.383	155.75
P4HA1	81.2	84.05	90.0667	122.592	122.183	124.042
LRP1	76.575	90.3667	88.0833	116.333	128.55	121.3
PRR30	71.4167	69.5	82.825	124.267	118.15	165.033
PROSC	100.517	132.8	104.067	74.7667	75.5333	79.5167
PCNA	124.317	100.733	128.55	81.75	75.5333	78.45
ANKH	88.0667	83.05	85.8833	102.067	121.55	139.533
PDCD5	129.383	98.6667	118.5	85.625	76.9833	82.6083
PCOLCE	75.4833	85.4	77.9833	113.075	138.283	138.15
THG1L	80.8833	148.417	81.5833	81.5	77.5	83.05
PARS2	90.0333	133.467	97.7833	77.1917	86.25	83.5
LARS2	135.992	98.25	113.633	77.5	82.8333	84
PRSS37	104.467	77.4083	89.8	159.4	103.8	98.8667
CERCAM	88.85	74.2083	82.45	114.617	128.55	138.317
GPX8	93.35	72.35	77.5667	135.592	137.133	119.525
DTX2	123.792	132.192	79.8167	74.3167	84.9	75.875
CARS2	124.433	125.45	99.75	67.2333	75.7083	83.2333
DDX58	120.025	94.025	153.7	75.6	75.2167	76.1833
NPEPL1	91.85	114.933	128.233	84.3833	82.1167	79.8667
TSR1	106.617	89.4	132.533	115.108	78.9333	77.6333
RABAC1	114.175	95.3833	125.567	105.058	84.2583	71.1167
CDC40	78.25	77.9667	90.2417	117.908	125.5	136.167
LMNA	76.6583	94.45	84.6167	121	121.433	120.783
PFDN2	123.442	104.617	116.683	90.3667	84.2583	70.5667
PBXIP1	76.8917	89.6333	88.6	124.492	125.975	117.033
U27	86.9667	80.9417	139.35	102.217	81.9167	112
POTEJ	73.7167	83.65	97.4333	96.7833	115.683	150.133
POTEF	73.3167	74.0667	104.2	107.083	115.683	146.358
PTBP3	81.9667	129.05	116.15	74.6167	84.6167	83.2333
GalNAc-T10	77.0833	70.4667	97.4333	109.333	146.908	127.383
GALNT15	112.858	101.983	129.892	85.05	82.3167	77.9667
PKD2	80.725	100.317	77.5667	125.075	119.408	113.333
ZC3HDC1	137.967	106.283	125.192	70.0833	72.75	72.35
PODXL	74.7583	81.9	67.3	182.35	130.083	113.517
PLXNB1	134.317	120.9	96.3333	77.4333	76.0583	76.0333
PLEC	70.15	93.0333	95.0083	124.492	122.183	116.183
PLEC1	63.1333	101.983	97.0917	120.7	113.517	115.75
PLEKHH2	101.325	82.4417	72.3833	116.167	119.217	131.2
PDGFRB	74.9833	99.1	80.9167	113.075	124.933	122.833
PLA2G7	137.258	107.3	112.708	86.65	75.35	67.9833
GP1BB	69.2833	70.7917	68.6167	147.9	145.383	146.833
PLG	41.8167	39.3333	38.25	171.383	283.483	177.05
PLVAP	30.55	315.567	30.55	24.2167	24.2167	24.2167
SERPING1	99.6333	118.817	125.4	76.0417	76.6333	80.9333
ATP2B4	75.5583	85.05	85.7667	139.983	129.15	116.667
PLAC9	234.633	131.05	81.9	35.85	56.0833	56.0833
PITHD1	105.9	50.075	135.375	124.367	107.592	87.55
PLPP1	106.033	71.05	86.225	127.742	116.342	117.033
PIK3R4	110.267	123.333	111.983	82.1417	74.7833	72.7333
DKFZp686K101	90.3667	139.983	78.675	77.6	90.1833	86.8333
PGAM2	78.15	90.5417	131.425	121	90.8917	90.2667
PGM1	85.15	108.292	133.55	87.8167	85.35	86.35
PDE7B	88.75	73.0583	106.883	96.4	115.567	133.683
PHIP	75.5583	170.05	59.45	73.6	69.0833	80.3167
PHF6	104.317	67.5333	91.8	127.033	116.742	116.667
PHF14	72.7083	69.6667	93.95	125.75	133.05	138.317
PPL	78.4333	124.65	122.042	80.1	84.6167	83.775
PLIN3	76.05	91.6667	89.8833	142.983	122.05	104.467
PLIN2	84.3833	87.2417	76.05	156.683	112.3	119.608
FKBP9	77.5667	85.3333	90.3167	110.283	128.55	131
PPIF	139.533	88.4917	107.858	86.8167	85.7667	89.4
FKBP5	119.683	105.458	145.783	68.925	73.2167	73.3167
FKBP1A	101.575	146.833	102.25	68.3167	66.0333	68.925
hCG_2027080	117.742	133.883	78.8833	72.4167	84.05	81.8833
PI16	76.8917	93.95	86.225	108.85	121.683	129.567
PTX3	89.3	132.958	131.025	67.2333	69.5	71.4833
PEF1	81.0083	153.483	78.7083	83.7333	78.3	71.0333
PDLIM1	92.175	103.433	140.433	83.25	82.45	87.2333
PDLIM5	89.4	109.317	142.908	80.7	79.65	82.7333
PNKD	78.8667	150.617	78.5917	73.4167	85.35	83.2333
ZDHHC17	86.1833	104.233	71.7417	125.75	113.333	110.042
PALLD	95.6167	112.383	156.017	69.6583	73.0167	75.175
TRIP13	81.875	136.483	91.7417	85.425	83.4333	88.4833
DKFZp686C0249	73.9	76.5083	84.8917	137.058	136.833	129.075
OTUD7B	88.95	92.4333	148.417	105.058	81.9167	81.425
ORMDL2	90.2167	74.6167	73.65	135.967	143.3	120.158
OSMR	124.925	81.2833	128.55	86.8167	92.2417	83.5
OR1M1	70.3583	94.6667	283.483	49.2333	51.3	53.4
OLFML3	104.683	153.383	81.7167	67.3833	69.6667	68.375
NUMBL	81.5167	147.45	89.6167	78.275	83.95	74.5833
NOD1	126.525	91.6667	128.333	85.6667	81.35	80.1667
NAP1L1	116.792	101.65	135.283	85.625	76.5417	74.05
NME4	184.317	112.225	101.242	66.525	70.2833	59.3667
NME1-NME2	117.217	102.658	155.75	76.3	67.8167	68.925
NUP188	103.9	107.367	141.442	82.1417	76.9	74.5833
NUP153	126.317	86.7333	124.725	87.65	82.75	87.8167
NCL	63.1333	66	84.5	152.217	150.483	135.617
NUCKS1	79.5167	78.2167	98.0333	123.467	126.417	118.8
NCOA4	88.0667	182.35	64.6333	61.9833	59.15	57.375
NUFIP2	65.9	83.45	113.35	114.617	130.767	109
NLE1	133.683	108.8	91.7417	88.7333	79.65	89.4
HMGN2	88.3667	77.5	51.8833	121.85	134.4	162.483
HMGN1	83.25	76.1167	71.0417	153.483	118.75	139.733
ULBP2	81.2	88.4917	88.975	133.508	119.008	113.133
NRK	130.417	103.733	110	85.7667	86.1833	75.5333
NID2	72.8667	135.417	109.308	73.6	84.75	89.6333
NID1	82.1667	130.6	118.817	73.0667	79.45	82.3083
NNMT	84.15	103.583	175.367	74.6167	73.2167	73.65
NRF	109.775	131	82.75	81.5	85.8833	81.8833
NCEH1	82.6	89.1	86.0667	135.333	123.267	108.817
SLC1A5	72.2167	75.5333	67.8833	144.6	148.733	138.317
NEFM	61.3833	119.108	65.7333	153.192	112.067	102.233
UNC5B	68.225	56.6	93.45	132.5	145.892	145.15
NES	71.2833	70.4667	73.25	121.242	111.083	187.783
MME	144.933	91.2667	91.3667	91.8667	90.5417	90.8667
TH1L	82.1667	135.283	101.517	83.9	84.5	79.5167
NEB	135.308	80.1333	86.525	89.8917	110.033	107.567
NACA	119.108	101.767	129.708	80.95	78.4	79.8667
NDUFC1	79.8167	142.367	74.5167	91.1333	88.0167	85.2833
NLRP1	70.725	84.3833	75.5917	124.667	153.383	128.233
NAT14	82.925	97.0833	74.2333	129.433	128.233	109.5
B3GNT2	73.5333	175.367	110.983	57.0167	58.1833	44.4
MARCKS	81.7833	76.6167	90.45	126.358	131.783	122.833
MYH9	64.1667	72.7	102.517	112.417	129.667	144.65
MYH7	78.4333	89.8	78.7083	106.95	124.667	142.392
MYH10	66.45	79.45	92.8667	105.817	134.1	148.733
MPRIP	78.6	81.6833	91.2667	111.358	127.883	133.1
MYL6	78.15	86.4833	92.425	102.367	120.25	138.667
MYOF	75.5583	83.55	89.6167	145.6	126.233	113.133
TRMT112	101.75	134.1	93.375	81.15	78.825	79.65
KATNAL1	136.583	73.9	101.242	122.042	87.4667	88.975
MNX1	80.4833	101.983	73.35	139.983	111.558	113.333
MOSPD2	85.7667	74.3167	85.6667	128.917	133.8	122.633
SLC16A2	122.05	35.85	90.75	116.983	118.617	143.467
MOB1B	86.0667	139.517	111.983	79.0333	71.2833	69.6667
MAPK8	83.9667	72.5333	108.817	113.517	122.892	115.75
MTIF3	91.125	142.833	139.867	60.5167	59.5	60.0167
MRPS28	118.717	135.167	85.9833	71.175	78.7	77.6333
TOMM7	99.1167	121.783	64.1917	115.925	86.1833	101.5
TIMM8B	134.842	86.7333	114.85	86.35	85.4833	89.2833
TIMM8A	147.45	136.583	87.3667	64.1917	63.75	66.3333
TIMM13	136.867	127.767	97.35	72.2167	68.8167	69.6667
TIMM10	132.075	110.133	72.5667	85.1833	95.55	98.5333
2022-03-01	91.45	150.617	94.675	70.0833	67.95	73.65
MCMBP	91.85	74.7833	105.467	121.442	140.083	87.8167
MDN1	64.8333	91.95	96.8667	103.717	137.867	125.933
MAP1LC3B2	161.817	82.4417	81.7833	97.9333	94.2833	90.4
MFAP2	82.4917	174.408	123.792	41.8167	44.4	49.4083
MFAP4	53.4	122.667	99.45	113.342	101.75	95.75
MINOS1	83.5333	144.05	64.0167	85.875	93.2333	88.5667
MICALL2	95.5	134.842	88.6	79.95	81.9167	87.8167
HLA-DQB1	90.3667	61.5167	94.15	114.617	121.85	143.717
HLA-A	83.4333	61.7167	105.1	120.25	133.8	122.633
METTL7A	182.35	117.933	145.483	48.0333	49.5833	43.1833
WDR77	73.425	167.35	76.1833	76.8167	71.3833	66.9333
MCEE	79.7	101.125	83.6667	109.867	136.983	101.783
MCCC1	104.575	136.833	99.8417	71.2833	70.9167	80.7083
MECP2	77.5667	149.15	81.5833	83.05	81.9167	79.05
MB2	98.8417	106.283	138.842	83.05	82.45	77.5
MT1G	187.783	145.383	90.3167	45.1167	45.85	52.9333
TIMP3	72.7667	91.55	75.35	141.242	130.233	122.833
BMP1	91.3667	139.033	88.7333	86.7333	83.65	75.2833
OMA1	97.8	130.917	103.908	78.8417	80.5167	77.6333
AOC3	116.683	111.083	117.217	89.475	75.2167	75.2833
MMGT1	89.4	84.6667	67.4333	140.333	132.858	118.8
TMEM259	101.325	75.2333	86.8833	138.25	117.042	109.183
MAGED1	97.4333	60.9167	92.425	144.892	128.917	112.15
MGP	62.5833	163.217	112.933	59.3667	64.1917	68.575
MAN1A1	95.2333	134.183	76.9417	87.55	84.6167	91.95
MLEC	103.267	80.9417	75.9167	126.358	125.783	113.333
MDH1	96.15	100.883	136.6	87.8833	82.45	86.5333
MVP	115.733	104.917	127.017	82.5167	78.0833	79.5167
PRNP	89.3	89.4667	76.55	125.517	123.883	117.55
MFSD10	85.2083	84.15	76.8667	131.925	128.55	123.933
MRS2	100.883	72.0333	88.85	116.517	119.408	125.092
LOXL4	76.9833	137.3	88.0833	79.375	90.4167	95.5833
LOXL2	77.3667	88.0833	83.25	106.533	129.867	136.733
LOXL1	120.067	126.667	97.8833	75.0667	77.625	77.9667
LAMP2	86.8667	157.317	80.725	70.7917	71.0833	71.7417
LPCAT4	95.0167	70.1667	80.1833	148.417	123.433	119.717
MBOAT7	78.4333	105.817	68.0167	119.583	121.85	118.05
MBOAT2	75.8167	89.8	78.5917	123.983	124.217	132.5
BRCC3	108.067	114.625	126.317	80.2167	76.7667	75.05
DCXR	141.65	119.467	95.2333	69.6583	72.8333	82.1667
LUM	99.0667	98.0333	185.383	64.75	69.925	67.8167
LSM5	101.575	73.0583	86.7333	126.358	112.3	124.45
LRRN4CL	87.825	148.733	95.5833	66.25	75.85	76.45
LPP	86.8667	146.283	93.6667	77.9167	75.2167	75.2833
LRP10	135.617	113.167	73.25	86.95	94.65	86.5333
SLC27A3	97.2333	132.3	97.0167	78.5833	85.7667	79.05
LHFP	112.983	138.7	82.75	75.3833	76.6333	78.5917
LMCD1	87.95	104.433	139.983	83.65	85.65	86.7333
LRRFIP2	83.25	127.983	114.167	77.3333	80.6917	87.4667
LEPROT	93.7833	145.483	57.1333	80.2167	94.2833	85.05
LMOD1	89.2083	122.233	122.183	77.6	79.45	83.5
LMAN1	81.0083	80.9417	83.6667	136.6	129.325	121.083
LCA5L	58.2833	202.133	49.5833	50.5667	64.0167	60.5167
LTBP4	78.0667	67.9833	79.2667	120.067	140.992	146.983
LTBP2	80.8833	118.317	145.383	73.6	86.8333	74.3167
LTBP1	75.8167	89.8	77.2167	114.383	138.083	131
SLC7A5	56.0833	65.1	81.9	136.267	160.867	148.167
LAPTM4A	132.533	51.3	104.683	105.817	94.65	126.483
LAMB1	110.983	110.983	139.733	67.4333	76.6333	77.35
HEL-S-74	96.5667	120.667	121.1	80.8083	76.1833	81.3167
LTF	72.7083	83.1667	95.0083	115	133.275	127.017
LCTL	202.133	106.417	74.9667	70.5667	73.6833	80.9333
KIF2B	67.4083	43.1833	59.55	192.133	163.217	153.483
KTN1	81.9667	83.05	92.75	128.7	124.217	114.05
KIAA0415	119.008	89.6333	146.983	96.6833	69.925	73.425
KHDRBS1	86.9667	77.0917	88.6	117.742	120.25	133.467
KRT8	61.5167	72.8917	68.925	141.65	155.342	149.15
KRT7	44.4	71.05	45.1167	175.075	172.567	172.567
KRT6B	94.2833	70.1667	120.017	91.55	95.0167	138.083
KRT5	73.65	68.4	79.4667	87.2167	120.05	209.383
KRT2	77.3667	86.5333	84.2667	89.3667	124.667	161.817
KRT85	61.0667	59.9	77.8583	146.5	153	156.017
KRT81	90.85	77.0917	61.3833	136.85	139.642	131.508
KRT19	57.0167	73.5083	66.6	163.833	160.483	135.417
KRT16	83.05	80.9417	96.0667	113.917	126.417	121.433
KRT14	74.5667	88.4917	85.35	106.85	132.5	134.833
KRT10	67.95	75.7167	76.3	73.6	97.15	234.633
KRT77	70.15	98.6083	73.0167	94.15	101.283	180.5
KRT1	72.8667	75.0333	85.05	76.3	94.0167	219.867
KBTBD8	68.8167	85.7667	84.6167	100.317	142.983	146
JAM2	86.65	125.517	75.1167	88.6	87.55	122.55
ITIH4	71.9167	70.5833	57.1333	158.667	162.483	137.383
ISOC2	121.717	116.583	103.55	75.7833	77.625	88.5667
IL13RA2	75.7	75.9417	84.8917	202.133	106.217	101.783
IFIT3	142	89.5333	143.3	66.9333	76.1833	75.05
IFIT2	131.683	91.2667	124.633	82.9333	80.1833	83.775
IFIT1	150.75	103.483	152.217	59.55	64.9167	61.6917
MX2	134.1	100.05	129.967	75.2833	76.7667	73.3167
MX1	114.067	125.667	134.358	63.1833	66.1667	68.375
IFI30	59.2583	96.5	74.05	120.358	140.675	137.217
IFI27	163.833	105.817	93.7833	65.95	75.7083	90.75
ITIH3	92.55	83.05	70.9167	144.35	123.567	119.608
ITIH2	71.7417	89.2583	77.0917	119.842	135.592	135.167
ITGB1	85.05	79.6083	87.55	126.533	129.867	118.325
ITGB3	78.8667	64.5167	90.2417	125.908	131.05	142.6
ITGA2	90.3667	74.2083	83.5583	145.783	127.35	113.65
ITGA11	69.4167	86.4833	79.9833	121.85	141.383	133.55
INTS5	114.933	76.1167	146	96.0667	79.35	87.8167
IGFBP3	84.9417	87.1667	78.25	111.85	125.783	134.083
IMPAD1	94.65	77.8333	83.6667	133.967	123.267	115.108
ITPRIP	84.05	86.7333	81.2833	125.075	126.767	120.3
PPA1	113.333	109.05	136.567	77.1917	75.05	73.2167
PPA2	138.467	102.567	120.833	72.1667	72.0417	81.5083
IKBKB	96.675	84.6667	82.5167	138.992	111.558	110.667
PTK7	79.2333	85.875	86.0667	131.05	125.3	120.017
HSDL2	75.25	89.8583	78.5917	113.725	138.283	129.717
HSD17B10	113.917	123.083	102.517	73.6	80.375	84.075
HSD11B1	185.383	101.442	125.567	58.3833	62.8167	64.0917
HAGH	94.65	114.933	126.667	87.0667	79.15	78.8167
HAS2	86.3583	58.4667	69.825	195.383	128.783	123.25
HSPE1-MOB4	130.7	98.7667	122.642	83.9	77.15	78.45
HOXD9	104.2	77.1667	87.65	139.183	117.917	100.725
DBX2	144.7	113.3	118.325	80.95	63.325	62.7583
HLA-F	150.483	87.2417	94.6167	95.4667	94.65	80.7083
DOT1L	90.75	76.7667	84.2667	117.533	127.017	128.958
PHF8	62.8583	94.3667	121.883	113.342	109.042	102.783
HIST1H4A	84.8417	72.7667	73.7333	156.683	135.333	123.25
CENPA	73.3167	158.167	62.9917	75.3833	87.4667	82.6083
HIST2H3PS2	75.7	69.35	91.95	136.142	174.783	93.5917
HIST3H2BB	87.65	78.6917	82.6083	136.6	136.483	110.517
HIST1H2BL	77.3667	57.25	73.0167	157.317	149.5	139.533
H2AFX	158.417	115.533	66.0333	81.9	88.1083	78.7
H2AFZ	78.0667	91.7667	74.2333	122.417	127.692	130.633
HIST2H2AB	84.7167	107.85	58.1833	99.5417	114.867	140.675
HIST1H3D	96.15	86.4	116.992	142.983	88.5167	84.3833
H1FX	72.05	80.7667	78.8833	153.7	139.033	121.3
HIST1H1B	79.2333	72.7667	84.0333	135.967	137.967	127.2
HIST1H1D	78.3	106.717	73.5083	112.85	96.1417	141.65
HIST1H1C	72.35	101.125	119.133	119.842	117.042	74.3167
H1F0	73.425	90.7333	85.6667	140.517	123.7	116.1
HDAC7	97.35	109.242	142.367	82.9333	78.6	75.175
HINT2	145.383	111.933	103.55	70.7917	71.6917	81.5833
HMGB1	74.3167	63.8833	86.225	165.525	144.7	116.85
HMGB2	83.7833	80.2167	85.35	127.383	129.667	121.85
HMGA1	72.7667	102.792	89.7	130.108	118.033	102.083
HNRNPR	90.75	75.9417	86.0667	129.567	129.15	117.217
HNRNPD	83.5333	58.1833	98.8667	130.767	134.833	126.317
HNRPD	78.3	53.4	103.817	149.817	130.233	124.45
HP1BP3	68.4	91.7667	88.6	130.108	131.983	117.35
SERPIND1	91.5583	156.017	77.325	73.6	75.35	67.65
HRSP12	135.567	109.85	108.083	80.5583	77.15	75.7083
HSPA2	75.25	119.717	134.483	89.2167	78.7	80.45
HSBP1	54.2	142.15	171.383	63.75	56.2833	61.5167
HSPA8	95.0167	83.6917	77.2167	119.583	123.267	124.933
HSPB7	77.1667	92.7833	84.1333	143.883	110.325	117.933
HS1BP3	143.383	103.317	111.408	84.3833	77.625	69.5
hCG_40889	79.65	82.2333	74.7	127.2	142.417	127.2
VAMP5	86.9667	104.967	66.45	113.342	121.217	116.85
hCG_30600	98.4167	109.242	63.4667	90.4667	116.9	123.408
RPS28	162.483	125.883	96.0667	62.7	67.5333	64.9917
hCG_23833	144.85	103.583	115.233	77.3333	68.35	79.4333
hCG_2025883	153	91.6667	104.467	75.3833	84.05	87.6333
hCG_20123	167.35	80.6833	195.383	51.8833	41.8167	48.0333
HRAS	94.0333	109.85	53.4	118.35	118.033	110.517
GUK1	110.05	98.7667	135.375	80.3833	82.8333	84
GNG5	90.75	135.083	72.2417	90.4667	96.2667	84.6
GTPBP10	116.117	55.0667	83.4833	138.667	130.767	107.85
ERAL1	141.5	102.3	100.45	86.95	81.1083	80.9833
AK3	125.383	108.517	116.25	72.4917	73.6833	89.5333
GAS6	126.667	119.975	103.433	71.7167	83.65	75.175
GRAMD2B	82.925	88.4917	92.75	130.108	125.5	102.083
GOLGA2	83.4333	87.1667	85.35	126.533	123.433	117.35
GORASP1	84.3833	61.9833	85.05	162.483	130.492	121.533
GLG1	75.4833	82.35	78.8167	135.167	135.783	127.2
GMPR2	117.883	127.017	105.95	71.0417	74.3	77.125
GPC6	72.8667	85.05	86.3917	106.267	133.467	142.15
GPC1	72.5667	102.4	76.7667	120.067	128.017	118.617
GLOD4	139.108	96.35	130.25	80.5583	74.3	69.35
GPM6B	125.233	142.6	105.275	59.45	60.7667	64.2167
GYPC	166.017	92.2	82.3333	93.7833	87.9167	82.6083
GCSH	158.417	98.9167	101.517	74.6167	72.7083	89.8
HEL-S-278	58.8167	76.9	60.7667	121	184.317	147.542
GSTM2	104.2	81.0833	157.117	95.6167	86.5167	74.75
LOC51064	125.525	106.1	118.5	75.7	78.0833	83.2333
GPX1	111.492	124.942	101.242	81.15	75.05	82.8167
GLRX	108.675	102.567	159.4	80.1	66.0333	72.8667
GLUL	103.158	97.675	139.35	79.375	85.275	87.2333
GCLM	79.1417	79.9583	101.333	124.367	120.25	116.183
GRIP1	56.2833	67.3417	53.975	143.883	219.867	144.892
GNPDA1	139.533	101.5	105.55	87.0667	78.3	80.85
GNPNAT1	104.8	123.425	121.1	83.7333	67.1667	73.8667
NR3C1	148.575	73.4083	88.2167	100	101.283	95.75
GLNC1	78.6	78.85	66.2917	99.6833	177.05	137.867
GFAP	76.7667	138.283	62.075	102.367	94.7833	93.5917
GTF2F1	146.433	99.4833	95.1333	86.95	84.6167	82.6083
GGT7	62.7	174.408	84.7333	74.3167	60.7667	67.2667
GGT5	116.15	110.133	135.617	75.4833	73.4083	72.7333
GPATCH8	62.1667	141.817	70.5833	79.0333	96.675	117.35
FZD7	75.15	71.7417	73.0167	134.833	151.167	136.167
FXC1	140.383	128.742	85.35	72.35	75.9333	69.6667
FHL3	103.433	104.433	134.833	88.4	75.05	82.1667
FYTTD1	133.467	115.883	115.45	71.175	76.0583	69.5
FMNL3	85.325	139.183	88.4833	81.9	85.05	84.4833
FNBP4	87.7417	82.2333	116.05	114.05	133.275	79.05
FOXO1	110.167	92.4333	138.467	87.8167	90.75	74.5833
FOXE3	39.3333	133.35	187.783	57.5	69.5	72.95
FLJ00144	79.2333	153.95	77.4083	75.2833	82.1167	78.7
FLNC	73.0667	87.5833	95.8167	134.15	116.117	118.617
FLNA	76.05	95.975	145.6	89.55	90.4167	97.6667
FLG2	103.267	90.8667	100	66.525	63.325	192.133
FBLN5	85.6583	168.25	137.467	39.3333	48.0333	45.1167
FN1	57.7	97.9333	85.15	92.55	152.217	136.567
FMOD	84.05	159.4	113.167	55.7667	60.7667	60.0167
FGF2	65.9	93.35	71.35	131.05	135.417	134.4
FGF1	96.5	116.483	128.933	94.7833	75.5333	68.575
FGG	69.4167	83.9	61.0667	126.083	175.367	127.383
FBN1	66.1667	128.333	113.983	78.075	95.8	90.5333
FTL	138.15	105.033	92.6333	86.2167	80.375	91.1167
FTH1	219.867	102.517	96.4	73.9833	61.45	64.0917
FBXL18	92.8	88.4917	87.8083	88.4	93.9333	163.833
FADS3	76.1833	136.867	93.375	84.6	89.5333	86.5333
FARSLA	107.067	136.983	115	72.95	67.3	62.1667
FDPS	96.3833	54.2	71.8667	146.142	138.467	137.058
KHSRP	87.5333	138.95	92.75	78.5833	79.25	86.9667
FAM46A	66.45	166.017	72.5667	73.4167	75.4333	78.9167
FAM20C	80.2417	160.483	67.4333	74.8	73.2167	76.0833
ECM1	69.9667	84.9083	92.0333	111.508	140.383	129.717
EXOSC9	90.5333	66.6	102.158	119.842	123.433	119.525
tmp_locus_9	144.133	83.65	133	88.2167	71.525	73.425
EIF3M	128.333	100.242	122.183	83.65	79.0417	77.5
EIF3K	121.825	127.492	111.583	72.8	68.7167	68.8167
EIF3S2	118.9	123.842	111.225	78.275	70.5833	71.4833
EIF3G	106.267	140.883	126.483	71.525	55.7667	58.1833
EIF3F	118.9	116.417	110	82.4417	77.4333	77.5
EIF3E	120.525	115	112.633	80.7	76.45	77.5
EIF3D	114.833	124.333	111.85	78.6833	73.2167	71.2833
eIF3a	111.7	98.3333	131.617	86.55	81.5667	81.425
EIF4A2	99.2	99.7	142.15	85.875	83.05	81.7333
HSD17B8	115.133	143.3	85.5833	73.4167	66.3333	74.75
ESF1	79.9833	59.45	110.5	128.05	138.15	110.983
EMC3	90.5333	79.35	80.4667	132.192	123.267	123.25
EMC1	84.7167	90.8667	79.15	128.05	125.1	115.108
SLC29A1	85.15	98.9167	72.2417	108.533	127.2	124.133
EMP3	90.75	73.4083	62.5833	139.642	140.675	132.917
EMP2	67.95	184.317	56.2833	68.1667	66.6	66.1667
EPPK1	81.0083	87.8167	85.6667	114.217	121.433	130.767
HEL-S-8a	109.167	99.25	136.325	85.5	78.9333	81.9667
HEL-S-89n	86.2333	77.1667	95.35	115.483	120.833	127.017
HEL-S-78p	58.8167	62.6417	77.7417	163.217	163.833	134.167
HEL-S-62p	67.3	69.4167	70.7667	145.433	159.4	140.383
HEL-S-45	60.5167	81.5167	71.15	177.05	143.467	121.3
HEL-S-41	63.6083	153	56.0833	82.1417	97.8	95.5833
PEBP1	99.3333	92.1333	146.358	91.6667	83.775	82.6083
HEL-S-303	139.925	101.283	117.067	81.75	73.4083	75.7083
HEL-S-22	93.5667	117.35	126.808	87.4667	74.0917	79.65
HEL-S-102	107.425	104.867	144.7	80.5583	74.65	76.0333
HEL114	89.1167	103.167	137.175	88.075	86.0167	85.2833
HEL113	49.5833	38.25	55.2167	219.867	174.033	156.45
NPC2	138.15	109.617	104.067	79.8167	79.65	76.1833
EPHB4	75.25	83.05	88.0833	113.725	136.833	130.108
UCC1	85.5333	75.7167	96.0667	175.075	97.35	110.517
ECHS1	136.583	109.15	111.075	72.95	74.7833	81.1417
ENO2	75.5583	113.35	88.85	134.15	99.3333	92.8833
EDC4	80.375	77.6333	102.967	107.708	119.592	130.567
EDNRB	153.95	78.075	137.9	74.2083	68.0167	82.8167
EDF1	142.983	98.9667	118.075	79.375	75.05	76.0333
LACTB2	112.775	119	116.517	73.7583	76.9833	80.025
EBP	120.7	162.483	39.3333	75.95	71.0833	61.3833
EMILIN1	79.9833	135.992	107.683	70.5667	88.0167	81.8833
EMD	88.0667	97.15	77.7417	130.492	119.217	105.317
ELP4	68.8167	161.817	79.9167	72.8	74.65	76.0333
EEF2	92.6667	100.467	150.617	87.0667	79.95	81.1417
EEF1G	103.433	91.1333	141.442	92.4333	81.2	85.2833
PTI-1	92.8	75.0333	147.542	116.683	84.75	88.975
EEF1A1	97.35	73.4083	146.358	109.867	86.9667	90.75
EHD3	143.383	93.65	95.5	85.35	94.2833	86.9667
EHD2	94.15	96.8667	141.1	88.7333	85.35	86.225
EHBP1L1	79.4333	79.65	75.7	161.817	186.583	75.6167
EDIL3	140.183	99.7833	104.2	76.6	83.65	89.2833
EOGT	89.4	120.425	138.667	72.7083	74.4167	79.2917
EFCAB5	45.1167	44.7583	60.1333	283.483	104.908	174.033
EML5	68.4	107.367	61.775	123.15	135.992	121.85
TRIM22	89.9167	146.433	104	71.6667	67.4083	73.65
RNF114	117.883	119.833	107.292	79.5167	77.2167	78.3
DTX3L	110.167	107.233	128.433	74.3167	84.6167	81.5083
DTNBP1	121.925	100.967	129.467	74.6167	83.25	80.1667
DYNLT1	106.033	96.8667	135.083	89	79.95	85.2833
DNAH5	134.75	87.1667	136.867	77.9167	82.3167	75.7083
DTD1	46.95	118.733	47.1083	115	153.483	133.8
YA61	152.217	94.3667	184.317	61.0667	49.2333	45.85
ALG10	85.05	100.417	70.8167	128.917	116.25	115.675
STT3A	84.7167	88.4917	79.0167	126.358	124.933	120.658
DAD1	105.183	94.6667	62.7	123	121.083	109.383
RPN1	85.15	85.9833	83.6667	131.925	124.383	115
IGHMBP2	100.133	73.4083	95.9667	139.983	109.7	106.65
TOP2A	134.167	100.367	125.667	89.7833	69.35	70.7667
MCM6	110.867	124.333	104.933	79.0333	82.3167	75.5333
ERCC4	67.4083	34.5667	85.5	133.508	195.383	153.483
MCM4	133.967	104.617	123.408	71.95	78.6	75.6167
MCM7	108.967	134.75	101.517	72.7083	76.6333	71.2833
DLG5	100.767	144.7	82.2	67.9833	82.3167	80.3833
ADAM12	94.0333	73.25	85.9833	122.2	117.717	132.192
DAB2	76.1833	76.7667	85.35	120.358	136.6	135.417
MVD	107.858	101.65	131.925	86.2167	80.6083	81.425
DPP3	77.9667	140.183	105.333	77.0333	77.625	81.2
DKK1	103.267	137.9	92.2333	70.5667	81.35	79.65
DBI	150.133	104.233	126.317	70.0833	65.1	72.0083
derp12	141.383	95.1083	174.408	72.7083	53.4	54.5583
DPT	109.467	128.083	110.667	73.2333	74.3	74.75
DCAKD	93.35	133.8	79.65	91.6667	88.6167	82.9167
DUT	129.217	114.25	105.55	77.9167	77.5	80.7083
SAMHD1	103.158	136.583	182.35	43.7917	45.1167	41.8167
DHCR24	121.3	113.917	117.55	74.2083	77.3333	78.5917
DCN	111.25	105.95	172.567	62.8583	66.25	64.5167
DFNA5	77.4667	74.6167	93.95	151.583	128.233	112.975
DDT	109.05	94.2667	140.183	93.45	80.05	76.5333
DCAF13	111.7	129.867	92.6333	70.3583	84.75	83.9
MOXD1	58.4667	78.4583	69.35	134.442	168.25	140.083
BDH1	137.467	129.967	105.467	64.1917	61.45	72.0083
CKAP4	79.05	78.6917	76.7667	142.392	136.483	126.667
CYLN2	84.7167	79.05	82.45	108.367	109.4	159.4
ACO1	95.6167	98.6667	138.117	82.7667	92.3667	83.775
N-PAC	88.3667	71.7417	94.15	123.25	125.5	122.633
CRLF1	79.65	138.083	96.175	76.4833	83.4333	91.1667
COX7A1	140.75	78.6917	96.3333	97.7333	98.7667	92.8
COX17	111.6	136.142	65.1333	84.2667	75.2167	95.0333
COA6	136.117	107.683	94.675	80.7	84.6167	87.9583
COA5	140.383	65.65	137.175	74.95	89.85	90.15
CYCS	128.675	98.6083	118.5	82.3167	78.4833	85.3833
CYB561A3	118.15	135.283	77.2167	76.8167	81.35	79.8667
CYTB	77.9667	192.133	56.6	58.3833	57.7	58.425
CRELD1	85.8833	95.65	69.4417	134.15	123.7	114.175
CRISPLD2	111.25	127.292	100	81.3583	81.7167	73.65
CRIP2	92.8	107.233	133.55	85.05	84.3833	83.775
CSRP2	94.5167	103.05	148.733	74.0667	78.7	91.5167
CSTA	76.575	63.1833	113.083	85.425	131.783	150.75
HEL-S-2	142.508	91.3583	117.067	81.75	83.5167	77.9667
GAK	89.0167	136.383	100.45	80.3333	78.0833	80.45
CDKN2C	78.6	146.567	87.05	78.6833	87.7333	78.3
CDK2	116.983	117.267	109.908	83.65	75.5333	78.7
CNGB1	43.1833	219.867	52.9333	49.5833	46.95	51.3
MRC2	76.7667	89.3333	84.6167	126.083	126.65	121.3
CTDSPL2	99.8417	66.45	100.942	153.95	104.317	105.317
CTAGE1	88.75	133.683	78.8167	84.05	95.8	89.2833
CSTB	133.35	109.533	111.983	79.95	76.0583	75.3833
CRKL	105.317	77.9167	149.15	85.15	80.9833	104.2
CORO1B	110.733	104.317	144.85	80.2167	70.7917	77.125
H2AFY	89.8	79.825	90.0667	134.833	122.667	109.633
CPNE1	126.033	116.067	117.142	73.7583	74.65	72.7333
C5	58.2833	53.75	63.75	165.525	171.383	153
C1R	70.3583	171.383	88.975	61.6917	67.6833	69.35
COMMD4	132.075	83.7833	121.883	97.5333	85.275	78.45
COL11A1	91.5583	123.842	122.75	75.9	77.9667	80.9833
COL4A5	73.25	137.9	88.7333	84.6	95.55	87.9583
COL6A3	98.8417	112.85	157.117	71.95	70.0333	71.7417
COL6A2	90.3667	108.067	163.833	77.4333	72.1917	70.5667
COL4A2	92.9167	129.708	119.433	74.95	76.0583	74.3167
COL1A2	59.9	90.75	80.125	111.667	145.892	140.883
COL18A1	89.3	148.167	140.675	57.7	57.25	57.375
COL12A1	71.2833	101.55	141.908	85.1833	98.55	96.0417
COL8A1	47.2667	209.383	111.983	19.7333	30.55	54.5583
COL6A1	81.2	112.675	151.583	81.15	80.5167	78.1167
COL5A1	88.95	76.6167	95.5	106.85	125.5	128.333
COL3A1	59.2583	67.5333	72.75	138.317	155.342	156.917
COL2A1	119.108	65.35	103.067	131.05	98.7667	100.725
CCDC93	96.15	78.3	150.133	99.6833	90.85	85.7667
CCDC51	74.0667	98.85	58.425	102.8	113.625	168.25
CCDC175	116.542	63.0833	174.408	86.2167	70.4	86.8333
CCDC138	138.95	87.475	108.917	85.35	91.3667	85.7667
F13B	38.25	108.917	41.8167	118.567	180.5	150.483
F10	171.383	122.333	61.775	75.6	76.45	74.2583
CLASP1	82.4917	94.3667	88.4833	96.8667	111.4	138.95
CLDN11	74.7583	62.8583	87.25	170.05	134.833	122.992
CFAP100	74.9833	55.0667	93.3	121.683	143.717	145.483
CHURC1-FNTB	85.8417	132.45	102.25	85.9833	88.4167	73.1
C6orf64	109.775	86.65	135.567	94.9	94.65	76.1833
C2orf33	96.675	68.7667	99.25	133.05	136.167	92.9667
C18orf55	91.2667	88.85	75.4833	114.217	113.425	135.267
C17orf62	81.35	92.5	85.5833	104.75	124.217	128.842
CBX8	91.125	68.3167	86.225	142.392	132.858	115.675
CHRAC1	126.667	126.017	96.675	78.275	71.95	76.0333
CHSY1	82.8167	105.483	68.3167	122.417	112.858	119.133
CSPG2	85.15	115.692	132.3	72.8	85.275	89.2833
CLCN6	93.5667	146	84.7333	73.275	71.3833	86.7333
CLIC4	84.3833	130.083	111.85	83.9	77.3333	81.2
CDR2L	135.308	104.617	88.7333	84.6	78.825	104.867
UGCG	89.6333	60.5167	74.7	167.35	137.217	121.675
CEP162	19.7333	19.7333	24.2167	315.567	315.567	73.8667
CEP131	69.0167	70	105.467	116.167	131.35	135.083
CENPF	131.1	109.15	113.517	80.5583	69.7667	82.2333
CRABP2	60.1333	61.7167	76.8667	172.567	149.15	141.5
CNBP	97.4333	156.917	100.317	56.2833	64.1917	65.85
CEMIP	71.0667	80.4	85.35	125.517	141.5	131.2
CADM3	121.3	108.292	123.558	67.6167	83.25	82.1667
CD95	113.133	85.05	136.483	108.717	80.6917	76.0833
CD82	172.567	115.233	91.1	72.0417	68.2833	70.4333
CD44	87.65	88.1333	82.1333	123.792	124.217	115.383
CD36	66.1667	61.3833	66.2917	234.633	141.733	123.692
CD2AP	105.183	123.558	135.783	69.3833	65.6917	73.8667
ALCAM	127.85	117.8	109.4	75.6	77.8167	72.2667
CNOT8	149.325	103.733	97.7833	73.2	86.25	82.9167
CCND1	123.983	117.217	101.517	84.15	78.825	78.1167
CEBPD	105.817	65.85	75.4833	128.7	148.417	110.667
ATP13A2	83.9667	84.5	88.0833	109.475	119.592	134.083
IGF2R	72.0333	85.175	73.5083	136.6	141.733	130.417
CTSK	141.1	121.575	115.642	64.0167	66.45	66.6
CTSF	91.125	74.7833	85.7667	154.933	119.725	111.6
CTNNA1	80.5583	78.075	90.75	121.85	131.35	125.092
CASP8	57.5	113.25	75.9167	98.5833	125.783	135.875
CASP14	92.55	104.058	89.5167	72.2667	76.0583	174.783
CSNK2A2	105.183	132.567	89.7	83.25	80.6917	78.9167
CTSA	84.6	89.1	80.3667	128.517	116.742	123.408
CPM	138.317	122.583	132.3	59.15	61.6667	60.7667
CPB2	83.6083	82.1333	88.85	131.05	136.483	106.65
CBR3	115.733	98.85	141.908	78.45	78.7	77.5
CALU	82.3167	78.2167	92.2333	121.3	117.217	133
CNN3	82.1667	103.833	163.217	79.5167	81.2	76.9833
HEL-S-14	66.9333	86.9	134.183	105.467	97.35	115.675
CNN2	89.8	88.95	144.05	91.9917	91.675	90.5333
CANX	90.2167	73.25	78.4833	139.517	133.8	121.083
TLCD1	315.567	119.242	35.85	52.9333	55.2167	47.2667
CALD1	68.6167	78.9333	102.158	102.367	115.092	153.483
CAMK1D	127.717	107.067	110	89.55	82.45	72.35
CDH2	80.8833	83.05	87.3667	115	131.05	127.017
BTBD14B	109.7	89.5333	135.208	87.65	86.8333	87.3583
BRD9	95.2333	56.1833	59.9	117.908	182.35	133.35
BAIAP2L1	76.8917	75.3333	105.275	143.467	108.925	118.05
ZNHIT6	79.9	86.1	80.6	122.2	137.967	120.433
BORCS6	85.8417	68.7667	104.867	126.533	122.567	113.9
ATIC	91.45	106.033	139.35	84.8333	83.05	82.4667
ACTBL2	76.7667	92.675	95.875	92.8917	109.042	144.283
TPM2b	55.0667	85.3333	86.3917	94.6667	121.85	182.35
BOK	78.4333	89.9167	73.65	129.317	131.35	125.933
BCAP31	93.35	63.4667	80.9167	150.483	134.4	120.783
BCAP29	87.3667	71.4167	80.9167	132.683	134.1	127.383
BANF1	98.4167	76.6167	70.0333	147.217	126.417	118.8
AIDA	84.4833	135.783	99.5167	82.9333	88.2167	75.3833
ARID2	132.917	73.7833	148.167	94.9	70.7917	80.1667
PFKP	75.3667	78.9333	95.35	144.892	119.217	119.308
ABCB8	87.25	140.6	74.4167	81.5	89.2333	89.8
ATP6V1E1	131.1	102.367	111.15	83.9	81.8	82.1167
WRNIP1	76.45	126.45	120.658	90.2667	85.5417	72.7333
ATPIF1	174.033	93.1667	81.5833	65.2417	77.5	113.9
ATP2A2	76.4833	83.45	80.0667	142.15	136.167	117.933
ATP5C1	24.2167	24.2167	19.7333	136.433	34.5667	315.567
ATP5E	134.442	79.825	70.2833	93.3167	123.117	115.383
ATP5I	104	79.1833	77.5667	122.892	126.65	115.383
ATP6	98.1833	89.2	73.5083	132.3	126.325	105.183
ATP5G3	67.5333	79.9583	69.65	121.683	146.433	152.217
ATL3	81.35	81.9	95.8167	138.15	116.342	113.517
DARS2	99.7	133.1	102.067	73.7583	76.8167	81.425
C2orf49	84.7167	81.1917	108.725	93.9917	103.892	138.95
ARSB	73.7167	98.4083	136.167	98.1167	91.3667	97.7833
ACTR3	99.5333	85.875	146.567	96.55	83.5167	86.7333
ARMC8	106.033	88.7583	144.475	88.075	79.45	89.1917
ARMC6	69.6583	158.667	75.7	76.8167	73.8667	85.3833
ASAP1	137.867	61.7167	192.133	77.6	58.3833	59.55
ARFIP2	111.85	131.55	80.6	81.5	83.65	82.7333
APOM	84.3833	77.9667	53.975	106.95	153.95	154.442
APOL2	131.783	108.992	111.583	75.7	80.9167	78.3
APOE	97.9167	84.975	66.0333	90.875	133.05	148.417
APOD	142.15	144.217	118.325	43.7917	50.5667	56.6
APOC3	53.75	137.133	47.1083	58.7333	114.3	171.383
APOB	73.7167	80.5833	65.7333	131.383	144.475	142.392
AP2S1	82.1667	91.1333	73.0167	120.25	130.333	127.383
AP1GBP1	86.2333	112.125	88.2167	74.3167	92.8833	144.892
AP1S1	95.9667	135.283	102.583	78.3583	74.0917	78.7
AP1B1	35.85	234.633	43.1833	38.25	43.1833	35.85
TMEM16K	89.9167	75.7167	85.15	133.2	126.65	119.833
HEL-S-7	160.483	122.992	136.067	54.9167	54.2	55.7667
ANXA11	100.033	145.783	93.5667	69.3833	72.1917	74.5167
ANXA7	119.958	115.45	109.183	77.0333	80.1833	81.5833
ANXA1	148.575	120.258	120.483	61.6917	62.8167	61.9833
ANXA4	135.125	123.842	107.35	70.3583	68.5333	69.925
ANGPTL4	86.4583	108.717	66.0333	118.683	118.033	108.217
MAOA	125.15	128.05	131.025	60.7667	62.8167	61.6917
SLC35A5	99.8417	80.4	166.017	89.1	79.35	81.8833
POTEM	65.0667	67.1667	99.45	91.3833	117.217	185.383
CIRH1A	90.6333	89.2	95.2333	146.5	103.058	97.6667
FTO	97.6667	134.1	108.817	78.075	74.7833	71.0333
AFP	49.2333	59.15	65.35	129.317	234.633	160.867
ACTN1	82.6917	90.3	136.833	84.7333	92.7	112.55
SERPINF2	59.5	76.5083	58.7333	138.992	170.05	147.542
AKR1C3	86.3583	124.6	137.9	79.8167	71.525	70.8167
AKR1C2	81.7167	127.717	123.45	83.05	79.0417	74.9667
ALDH2	87.3667	58.8167	102.25	104.567	127.017	142.833
AOX1	82.4917	135.592	170.05	56.0833	59.3667	58.9
ADH1B	89.0167	110.492	138.842	77.1917	84.1417	84
AKR1A1	95.0167	134.442	105.183	75.2083	75.9333	80.1667
AKAP9	99.2	69.2833	101.9	135.333	115.092	101.783
FDX1	112.133	142.417	87.65	69.8833	72.0417	74.2583
ARFGEF1	91	144.6	125.192	63.1833	64.5167	63.1833
ARFGAP2	146.908	125.717	118.658	69.0833	56.8083	57.0167
BST1	74.2333	89.2	84.5	120.517	130.083	126.317
ADGRA2	77.9667	143.717	92.75	83.5	79.45	81.3167
ADCY5	77.4667	96.6417	82.9333	123.792	117.917	118.05
AHCY	99.2	105.458	134.358	79.95	82.8333	85.7667
ADA	106.858	94.8667	143.717	87.8833	80.6917	80.025
APRT	102.933	111.375	134.75	78.6833	77.2167	78.7
THEM4	168.25	86.7333	104.317	73.9	83.95	84.3833
ACOT1	108	132.683	105.833	68.3167	73.5083	77.5
TRIP4	99.3333	139.55	99.4	72.7083	76.25	73.65
ASCC1	136.383	73.0583	102.783	100.317	97.15	94.9333
NDEL1-PDGFRB	111.25	108.567	160.867	68.925	68.9	67.2667
ACT	138.733	103.95	136.983	65.95	65.1	75.5333
ABLIM3	142.508	118.625	107.858	69.3833	70.1833	70.3167
ACTG1	68.8167	124.725	87.4667	81.6167	95.2333	132.742
ACTA2	80.6667	82.8333	97.9333	105.467	116.517	133.925
ANP32B	82.1667	89	144.217	115.483	85.7667	85.05
ACSS2	106.033	130.767	97.575	73.0667	77.8167	85.7667
ACSS1	88.0667	144.892	101.242	71.0417	73.4083	76.5333
ADAMTS13	70.15	73.65	77.325	128.333	152.617	140.675
RPL39	100.767	112.85	127.742	73.0667	84.05	84.075
RPL37	106.617	86.7333	142.417	89	90.3	81.8833
RPL36A	147.633	106.95	153.483	59.9	64.75	57.7
RPL29	132.533	100.242	153	71.0417	73.6833	61.8333
RPL27A	127.133	108.367	153.383	77.3333	65.35	58.7333
RPL24	129.7	99.4833	123.133	86.425	80.375	72.1917
RPL23A	140.6	85.6583	110.758	91.2667	90.6333	79.9667
RPL22L1	157.317	85.9833	100.942	83.9	88.9917	84.2667
RPL13	143.717	118.033	115.642	67.6167	68.5333	65.6917
NT5E	87.0583	86.0667	84.2667	133.8	121.433	112.725
NT5C	79.5167	70.2833	161.817	88.2167	104.2	96.15
SLC3A2	77.1	70.7917	72.0333	144.217	146.283	134.317
RPSA	135.783	113.917	130.25	67.8167	65.9	67.9833
RPS7	163.217	94.6667	97.25	86.425	85.15	75.5333
FAU	141.817	93.45	147.542	63.1833	70.55	75.2833
RPS29	116.983	90.3667	160.483	69.6583	80.6917	77.125
RPS27L	136.583	64.8333	108.033	101.683	106.133	88.15
RPS26	140.883	111.842	103.717	81.2167	77.9667	70.0583
RPS25	155.75	97.5333	123.45	79.375	70.1167	64.9917
RPS20	121.925	116.133	108.083	79.375	81.45	76.5333
RPS17	119.817	99.0667	125.975	89.55	78.825	77.9667
RPS16	122.05	119.833	98.9667	81.75	79.825	79.8667
RPS15	133.55	72.35	110.667	107.083	97.2333	84.2667
RPS12	154.933	89	123.633	75.2833	72.35	78.7
RPS10	139.733	107.533	116.758	78.75	75.2167	67.65
HIBCH	117.883	140.333	110.417	61.8333	60.1333	67.5333
MRPL43	99.0667	138.083	89.2667	81.2167	80.9833	76.6333
MRPL18	117.55	126.333	84.7333	79.95	86.375	82.9167
MRPL12	97.35	112.675	131.925	80.1	80.05	80.3167
MRPS31	146	89.8	114.067	79.5167	81.5667	83.9
MRPS21	156.233	81.35	86.225	88.2167	100.2	93.45
MRPS16	106.033	144.35	92.0333	68.7667	74.7833	71.2833
OAS2	180.5	89.3333	149.5	57.25	61.8333	64.75
AGPAT4	84.4833	90.2333	76.3	119.842	121.083	130.217
HSPE1	195.383	88.7083	105.617	64.9167	71.0833	82.1167
MICAL2	79.05	90.75	82.2	119.842	124.492	125.092
